# Supplementary material for: Escherichia coli Strains Isolated from American Bison (Bison bison) Showed Uncommon Virulent Gene Patterns and Antimicrobial Multi-Resistance
Source: Microorganisms. 2024 Jul 3;12(7):1367. doi: 10.3390/microorganisms12071367 (PMC11278953; doi:10.3390/microorganisms12071367)
Supplement: Supplementary file 1 [file microorganisms-12-01367-s001.zip]

Archive with 1 entries (1 files):
- microorganisms-3072143-supplementary.pdf
